# Supplementary material for: Value of neutrophil-to-lymphocyte ratio for diagnosing sarcopenia in patients undergoing maintenance hemodialysis and efficacy of Baduanjin exercise combined with nutritional support
Source: Front Neurol. 2023 Feb 21;14:1072986. doi: 10.3389/fneur.2023.1072986 (PMC9990467; doi:10.3389/fneur.2023.1072986)
Supplement: Supplementary file 1 [file Table_1.XLS]

## Sheet: Sheet1
Name	SEX（Male=1，Female=2）	Group（1=Control group，2=Observation group）	age	Hemodialysis duration (month)	Education duration (year)	Hemodialysis thoroughness	Type 2 diabetes complication	Coronary heart disease complication	Serum albumin (g/L)	Hemoglobin (g/L)	Urea nitrogen before hemodialysis (mmol/L)	Serum creatinine before hemodialysis (umol/L)	Uric acid (umol/L)	Triglycerides (mmol/L)	Total cholesterol (mmol/L)	High-density lipoprotein (mmol/L)	Low-density lipoprotein (mmol/L)	Serum potassium (mmol/L)	Blood calcium (mmol/l)	Serum phosphate (mmol/l)	NLR	PLR	Body Mass Index (kg/m2)	Grip strength (kg)	Gait speed (m/s)	Skeletal muscle mass index (kg/m2)	Grip strength (kg)(Treatment intervention lasted for 12 weeks)	Gait speed (m/s)(Treatment intervention lasted for 12 weeks)	Skeletal muscle mass index (kg/m2)(Treatment intervention lasted for 12 weeks)	NLR(Treatment intervention lasted for 12 weeks)
陈德明	1	1	69	73	4	1.55	1	0	28.2	72	24.9	555.3	454	1.65	3.75	0.97	3.29	4.65	2.02	1.99	5.03	139.15	17.59	9.52	0.42	5.1	10.33	0.49	6.25	5.22
陈秋云	2	1	63	73	9	1.51	1	0	41.3	112	28	658	486	1.86	4.08	1.11	3.61	4.98	2.1	2.11	3.06	122.72	22.83	25.58	1.06	6.1	23.12	1	5.06	3.22
冯德平	1	1	74	78	9	1.71	1	0	37.5	112	30.4	740.15	511	2.02	4.35	1.22	3.86	5.24	2.18	0.69	4.76	136.02	22.83	22.75	0.29	5.2	21.01	0.38	5.18	4.81
高金陵	1	1	73	86	2	1.49	1	0	27.7	57	32.5	851.03	502	2.45	4.49	1.37	3.97	5.1	2.25	1.01	5.28	136.02	15.63	22.75	0.68	4.8	21.62	0.69	4.7	5.27
郭家顺	1	1	72	84	3	1.47	0	0	29.2	63	14.6	157.49	329	1.2	2.71	0.49	2.24	3.29	1.69	2.03	4.54	143.85	16.5	18.5	0.35	5.6	15.23	0.43	5.65	4.63
胡贵喜	1	1	68	82	5	1.49	1	1	33.2	84	21.9	443.07	400	1.71	3.44	0.85	2.95	4.03	1.92	2.2	4.95	139.15	19.12	10.46	0.26	5.7	13.22	0.45	5.77	4.77
黄秀琴	2	1	70	82	9	0.78	0	0	39.2	114	32	830.63	497	2.41	4.44	1.34	3.92	5.04	2.23	1.57	4.95	110.21	23.05	10.46	0.87	5.1	11.82	0.83	5.06	4.93
黄振富	1	1	57	23	10	0.88	0	1	40.1	119	19.8	361.47	380	1.57	3.23	0.75	2.75	3.82	1.85	1.14	4.54	121.26	23.7	25.58	0.8	6.5	23.12	0.81	6.73	4.52
靖宽麟	1	1	73	86	11	1.41	0	0	27.7	129	31.5	810.24	492	2.37	4.39	1.32	3.87	4.99	2.22	1.04	5.53	120.38	25.01	8.1	0.75	4.9	10.05	0.73	4.82	5.34
纪玉琴	2	1	72	77	10	1.49	0	1	38.3	117	34.6	932.63	523	2.59	4.7	1.47	4.18	5.31	2.32	2.2	4.87	135.24	23.48	23.22	0.22	5.8	21.36	0.33	5.89	4.84
李明玉	1	1	66	88	7	1.49	0	0	35.6	95	29.3	728.64	472	2.23	4.18	1.22	3.67	4.78	2.15	2.23	5.03	136.81	20.65	8.57	0.26	5.2	10.4	0.36	5.18	4.92
刘晓强	1	1	62	84	5	1.88	0	1	35.1	92	32	830.63	497	2.41	4.44	1.34	3.92	5.04	2.23	0.97	2.32	92.26	19.42	14.14	1.06	4.7	14.57	1	4.58	2.52
马骏	1	1	58	84	12	1.13	1	0	35.1	126	19.8	361.47	380	1.57	3.23	0.75	2.75	3.82	1.85	2.2	4.62	133.68	25.55	23.22	0.37	5	21.36	0.43	4.94	4.58
祁翠兰	2	1	73	88	7	1.88	1	0	44	100	30.9	789.84	487	2.34	4.33	1.29	3.82	4.94	2.2	2.27	3.62	114.76	20.8	9.6	1.1	5.6	11.17	0.46	5.65	3.53
孙瑞金	1	1	65	86	4	1.83	0	1	33.1	86	29.3	728.64	472	2.23	4.18	1.22	3.67	4.78	2.15	2.23	4.23	137.59	18.43	21.92	0.77	6.3	20.39	0.89	6.49	4.17
汪海生	1	1	70	44	10	1.88	0	0	35.1	120	31.5	810.24	492	2.37	4.39	1.32	3.87	4.99	2.22	2.27	3.12	110.54	24.37	16.73	1.02	4.9	16.51	0.97	4.82	3.01
完晶	1	1	52	98	4	1.28	1	0	43	83	14.6	157.49	329	1.2	2.71	0.49	2.24	3.29	1.69	1.21	3.7	114.06	17.83	17.38	0.94	5.3	16.99	0.9	5.29	3.61
王庆昌	1	1	62	72	10	1.77	0	1	44	118	33.6	891.83	513	2.52	4.59	1.42	4.07	5.2	2.28	2.13	3.62	110.54	23.97	14.14	1.04	6.2	14.57	0.98	4.94	3.53
肖来弟	2	1	58	62	12	1.81	0	0	35.9	130	35.1	953.02	528	2.63	4.75	1.5	4.23	5.36	2.33	1.46	4.19	113.36	26.15	16.73	1.12	4.9	16.51	1.05	4.82	4.13
徐建中	1	1	61	72	10	1.77	1	1	34.3	119	20.4	381.87	385	1.6	3.28	0.78	2.8	3.87	1.87	2.06	2.62	114.06	24.17	30.99	0.45	6.3	27.17	0.51	6.49	2.48
邢惟清	1	1	75	24	12	1.66	0	0	42.8	130	31.5	810.24	492	2.37	4.39	1.32	3.87	4.99	2.22	2.23	2.9	111.95	26.15	30.34	0.45	6.3	26.68	0.51	6.49	2.77
杨军	1	1	55	118	4	1.83	0	0	42.3	86	12	124.01	322	0.8	2.34	0.38	1.98	3.26	1.64	2.27	0.95	134.46	18.43	16.73	0.43	6.1	16.51	0.49	6.25	1.23
杨萍	2	1	48	112	11	1.83	0	0	44	122	14.6	157.49	329	1.2	2.71	0.49	2.24	3.29	1.69	2.41	2.4	113.36	24.76	12.84	0.67	5.3	14.12	0.69	5.29	2.25
于小宝	1	1	47	108	4	1.75	0	0	41.2	83	16.7	239.09	349	1.35	2.92	0.6	2.44	3.5	1.75	1.25	0.78	90.85	17.83	15.43	1.12	4.9	15.53	1.05	4.82	0.98
范湧	1	1	62	25	12	1.77	0	0	42.8	129	33.6	891.83	513	2.52	4.59	1.42	4.07	5.2	2.28	2.16	5.03	116.87	25.95	16.73	0.96	5.1	16.51	0.92	5.06	5.23
盛平安	1	1	75	7	11	1.45	1	0	43.8	122	29.9	749.04	477	2.26	4.23	1.24	3.72	4.83	2.17	0.79	5.03	131.33	24.76	20.62	0.67	6.2	19.41	0.69	6.37	5.01
张顺林	1	1	67	68	4	1.94	1	0	35.1	83	12.6	144.54	328	0.84	2.41	0.41	2.04	3.33	1.66	2.34	3.54	111.77	17.83	21.33	1.12	6.4	19.95	1.05	6.61	3.45
王如南	1	1	68	73	7	1.43	0	0	42.5	102	31.6	781.22	524	2.1	4.48	1.28	3.98	5.37	2.21	2.09	2.54	137.59	21.2	14.71	0.65	5.5	14.99	0.67	5.53	2.54
王立弓	1	1	56	70	12	1.13	1	0	41.5	126	16.9	288.31	372	1.13	2.88	0.61	2.48	3.79	1.78	1.05	2.79	95.07	25.55	23.22	0.37	6.5	21.36	0.45	6.73	2.66
刘学林	1	1	58	75	3	1.83	1	0	41.7	82	29.8	719.61	505	1.98	4.28	1.19	3.79	5.18	2.16	1.13	2.16	133.68	17.63	30.99	0.94	6.2	27.17	0.9	6.37	2.33
马月霞	2	1	47	70	4	1.83	0	1	33.1	86	26.1	596.38	467	1.73	3.88	1.03	3.42	4.78	2.05	2.43	1.93	92.96	18.43	21.92	0.92	5.1	20.39	0.89	5.06	1.98
秦往清	1	1	55	73	11	1.83	0	0	41.7	123	33.5	842.84	543	2.22	4.68	1.36	4.17	5.57	2.26	2.31	2.62	111.25	24.96	27.75	0.63	6.8	24.75	0.65	7.09	2.48
梁毓勇	1	1	63	92	11	1.22	0	0	42	122	26.7	616.92	473	1.78	3.95	1.05	3.48	4.85	2.07	2.03	2.57	116.87	24.76	34.88	0.43	5.3	30.08	0.49	5.29	2.43
甘振	1	1	37	83	12	1.83	0	0	34.8	130	28	658	486	1.86	4.08	1.11	3.61	4.98	2.1	2.23	4.13	114.06	26.15	14.79	0.94	5.1	14.22	0.9	5.06	4.07
纵红	2	1	44	9	10	1.81	1	1	37.7	119	29.8	719.61	505	1.98	4.28	1.19	3.79	5.18	2.16	2.07	2.4	87.34	24.17	22.56	1	4.9	20.87	0.95	4.82	2.34
陈佩华	2	2	60	92	5	1.71	0	1	33.2	84	26.7	616.92	473	1.78	3.95	1.05	3.48	4.85	2.07	1.99	4.62	139.93	19.12	14.71	0.4	5.3	17.23	0.69	5.4	4.02
曹树萍	2	2	51	88	3	1.61	1	1	29.9	67	26.7	616.92	473	1.78	3.95	1.05	3.48	4.85	2.07	2.07	4.95	138.37	16.94	6.21	0.36	4.6	16.23	0.66	4.74	4.22
曹玉霞	2	2	66	96	6	1.21	0	0	31	89	28.6	678.53	492	1.9	4.15	1.14	3.67	5.04	2.12	2.39	6.02	143.06	19.77	23.22	0.21	5.3	23.22	0.56	5.4	5.02
丁平	1	2	75	27	2	1.51	1	0	28.9	62	27.3	637.46	480	1.82	4.01	1.08	3.54	4.91	2.09	1.94	4.79	136.81	16.28	22.75	0.27	5.5	24.76	0.6	5.58	4.52
高开春	2	2	71	88	9	1.51	1	1	38.9	112	16.7	239.09	349	1.35	2.92	0.6	2.44	3.5	1.75	2.27	4.21	143.85	22.83	10.93	0.94	4.5	17.79	0.94	4.65	4
马守让	1	2	75	86	5	1.28	1	0	36.4	89	26.7	626.65	446	2.04	3.91	1.09	3.41	4.51	2.07	2.23	4.13	111.25	18.82	9.52	0.51	5.4	16.96	0.77	5.49	3.91
孙世雪	1	2	66	78	10	1.86	0	0	38.2	118	28.8	708.25	467	2.19	4.12	1.19	3.62	4.72	2.13	2.2	5.03	135.24	23.97	15.43	0.39	5.1	20.45	1.2	6.24	4.62
王发淀	1	2	70	98	11	1.83	0	0	41.7	123	29.9	749.04	477	2.26	4.23	1.24	3.72	4.83	2.17	2.23	2.62	116.87	24.96	27.75	1.14	6.6	27.71	0.85	6.61	2.28
王长锁	1	2	69	34	12	1.83	0	0	34.8	130	32	830.63	497	2.41	4.44	1.34	3.92	5.04	2.23	2.2	2.9	113.36	26.15	14.79	0.94	5.3	20.07	1.06	5.4	2.58
吴惠君	2	2	48	30	11	1.94	1	0	42.5	121	26.2	606.25	441	2.01	3.86	1.06	3.36	4.46	2.05	1.07	4.54	109.84	24.56	18.03	0.94	5.3	21.98	1.06	5.4	4.25
王庆龙	1	2	74	100	11	1.94	1	1	41.2	122	19.8	361.47	380	1.57	3.23	0.75	2.75	3.82	1.85	2.2	4.46	112.65	24.76	14.79	1.14	5.9	20.07	1.2	5.96	4.09
汪雪莲	2	2	46	13	11	1.22	0	1	41.7	124	30.4	769.44	482	2.3	4.28	1.27	3.77	4.88	2.18	2.44	3.85	111.95	25.16	21.27	0.45	6.3	23.89	0.72	6.33	3.45
王玉珍	2	2	74	44	11	1.79	0	0	41.7	121	37.8	1055.02	553	2.81	5.01	1.63	4.48	5.63	2.41	2.09	3.06	111.95	24.56	21.27	0.29	5.2	23.89	0.71	5.3	2.75
肖兆兵	1	2	55	39	10	1.75	0	0	37.9	118	30.4	740.15	511	2.02	4.35	1.22	3.86	5.24	2.18	2.03	3.31	110.54	23.97	9.6	0.47	5.7	17.01	0.74	5.77	3.03
夏正兰	2	2	62	88	11	1.75	0	0	27.7	123	7.1	392.23	271	0.48	1.81	0.16	1.48	2.73	1.5	1.99	4.32	114.06	24.96	12.84	1.1	5.2	18.92	0.98	5.3	1.03
杨邦强	1	2	64	102	9	1.79	1	1	35.9	111	26.7	616.92	473	1.78	3.95	1.05	3.48	4.85	2.07	2.03	2.07	138.37	22.78	14.79	0.96	6.3	19.23	1.07	6.33	1.67
杨俊	1	2	49	53	10	1.77	0	0	42.5	119	27.3	637.46	480	1.82	4.01	1.08	3.54	4.91	2.09	1.07	2.4	133.68	24.17	18.03	1.02	4.5	20.34	1.12	4.65	2.11
叶锦婷	2	2	70	53	5	1.86	0	0	42.3	93	32.5	851.03	502	2.45	4.49	1.37	3.97	5.1	2.25	1.21	2.57	139.15	19.61	17.38	1.02	5.2	20.66	0.87	5.3	2.45
叶晓南	1	2	65	78	10	1.77	0	0	44	119	15.6	198.29	339	1.28	2.81	0.54	2.34	3.4	1.72	2.34	2.57	111.25	24.17	14.14	0.94	5.6	19.69	1.06	5.68	2.22
于秀英	2	2	75	82	4	1.86	0	0	42	85	32	830.63	497	2.41	4.44	1.34	3.92	5.04	2.23	1.42	4.32	143.06	18.23	14.79	1.14	5	20.07	1.2	5.11	4.01
赵明钤	1	2	65	42	6	1.28	0	1	42.5	99	31.5	810.24	492	2.37	4.39	1.32	3.87	4.99	2.22	1.49	3.54	136.81	20.6	12.19	0.51	5.7	18.54	0.77	5.77	3.15
张英堂	1	2	72	14	10	1.61	0	0	40.4	120	32	830.63	497	2.41	4.44	1.34	3.92	5.04	2.23	2.09	4.79	121.26	23.92	6.21	0.82	6.4	15.01	0.98	6.42	4.15
王桂英	2	2	59	83	4	1.2	1	0	44	86	30.9	789.84	487	2.34	4.33	1.29	3.82	4.94	2.2	2.44	1.6	114.06	18.43	34.23	0.43	5.1	31.53	0.71	5.21	1.17
李小平	1	2	56	77	5	1.88	0	1	34.3	92	19.4	370.46	398	1.29	3.15	0.72	2.73	4.05	1.86	0.97	2.32	120.38	19.42	14.14	1.06	4.9	19.69	0.92	5.02	1.95
姚亮	1	2	61	94	5	1.28	1	0	44	89	30.4	740.15	511	2.02	4.35	1.22	3.86	5.24	2.18	1.5	4.27	135.24	18.82	9.52	0.51	5.8	16.96	0.77	5.86	3.18
王振中	1	2	67	83	4	1.73	1	0	41.5	86	18.8	349.92	391	1.25	3.08	0.69	2.67	3.99	1.84	2.19	1.45	92.96	18.43	30.34	0.92	6.9	29.24	1.05	6.89	0.93
叶三宝	1	2	61	105	10	1.47	0	0	42.5	118	33.5	842.84	543	2.22	4.68	1.36	4.17	5.57	2.26	1.94	2.85	110.54	23.97	34.23	0.29	6.5	31.53	0.61	6.52	2.43
谭玉梅	2	2	76	70	11	1.24	1	0	36.1	121	26.7	616.92	473	1.78	3.95	1.05	3.48	4.85	2.07	2.03	1.28	112.65	24.56	9.6	0.39	4.8	17.01	0.68	4.93	0.83
杨英	2	2	43	68	10	1.79	0	0	42.8	119	30.4	740.15	511	2.02	4.35	1.22	3.86	5.24	2.18	0.69	2.4	109.84	24.17	14.79	1.1	5.5	20.07	1.08	5.58	1.93
王敏	1	2	45	94	10	1.88	0	0	35.1	120	7.1	321.23	271	0.48	1.81	0.16	1.48	2.73	1.5	2.31	5.44	117.57	24.37	16.73	1.02	5.2	21.21	1.11	5.3	4.45
赵利民	1	2	60	70	11	1.94	1	0	42.5	121	9.6	218.34	297	0.64	2.08	0.27	1.73	3	1.57	1.86	4.62	110.54	24.56	18.03	0.94	5.3	21.98	1.06	5.4	4.22
吴从清	1	2	58	68	3	1.43	0	1	37.9	78	31.6	781.22	524	2.1	4.48	1.28	3.98	5.37	2.21	1.34	2.51	136.81	16.84	33.58	1.24	5.8	31.15	1.12	5.86	2.16
欧学峰	1	2	46	77	4	1.28	1	0	35.4	83	27.3	637.46	480	1.82	4.01	1.08	3.54	4.91	2.09	0.93	0.89	112.65	17.83	17.38	0.94	6.2	21.6	1.06	6.24	0.78
