# Supplementary material for: Value of neutrophil-to-lymphocyte ratio for diagnosing sarcopenia in patients undergoing maintenance hemodialysis and efficacy of Baduanjin exercise combined with nutritional support
Source: Front Neurol. 2023 Feb 21;14:1072986. doi: 10.3389/fneur.2023.1072986 (PMC9990467; doi:10.3389/fneur.2023.1072986)
Supplement: Supplementary file 2 [file Table_2.XLS]

## Sheet: Sheet1
Name	SEX（Male=1，Female=2）	age	Hemodialysis duration (month)	Education duration (year)	Hemodialysis thoroughness	Type 2 diabetes complication	Coronary heart disease complication	Serum albumin (g/L)	Hemoglobin (g/L)	Urea nitrogen before hemodialysis (mmol/L)	Serum creatinine before hemodialysis (umol/L)	Uric acid (umol/L)	Triglycerides (mmol/L)	Total cholesterol (mmol/L)	High-density lipoprotein (mmol/L)	Low-density lipoprotein (mmol/L)	Serum potassium (mmol/L)	Blood calcium (mmol/l)	Serum phosphate (mmol/l)	NLR	PLR	Body Mass Index (kg/m2)	Grip strength (kg)	Gait speed (m/s)	Skeletal muscle mass index (kg/m2)	Diagnose sarcopenia（0=No，1=Yes）
边润来	1	58	92	6	1.47	0	1	34.4	90	31.6	781.22	524	2.1	4.48	1.28	3.98	5.37	2.21	2.19	4.67	112.36	19.99	26.06	0.89	7.4	0
程军	1	57	70	11	1.61	0	0	38.9	124	16.9	288.31	372	1.13	2.88	0.61	2.48	3.79	1.78	2.64	4.23	141.5	24.36	27.47	0.94	7.6	0
陈俊	2	61	83	10	0.78	1	1	36.9	120	10.8	82.93	309	0.72	2.21	0.33	1.86	3.13	1.61	1.99	3.21	115.68	23.92	21.33	1.03	7.7	0
陈顺华	2	72	51	9	1.49	0	0	37.4	114	29.8	719.61	505	1.98	4.28	1.19	3.79	5.18	2.16	2.43	3.87	134.46	23.05	23.22	0.84	6.5	0
陈曦	1	49	23	10	0.96	0	0	40.1	119	36.5	945.53	574	2.43	5.02	1.5	4.48	5.9	2.35	1.94	3.62	138.37	23.7	25.58	0.89	7.2	0
成向东	1	75	84	4	1.47	1	0	32	70	26.7	616.92	473	1.78	3.95	1.05	3.48	4.85	2.07	2.15	5.03	136.02	17.37	23.22	0.77	7.5	0
陈艳雯	2	59	30	10	1.29	0	0	35.1	119	26.7	616.92	473	1.78	3.95	1.05	3.48	4.85	2.07	2.03	3.31	135.24	23.7	31.73	0.84	7.2	0
陈益珍	2	53	84	10	0.98	1	0	34.2	120	33.5	842.84	543	2.22	4.68	1.36	4.17	5.57	2.26	2.23	4.32	136.81	23.92	23.22	0.77	7.1	0
杜宽志	1	59	32	11	1.67	0	1	35.6	127	28	658	486	1.86	4.08	1.11	3.61	4.98	2.1	2.19	4.32	125.69	24.79	24.64	0.75	7.4	0
董兰英	2	63	17	6	1.61	0	0	32.1	87	26.1	596.38	467	1.73	3.88	1.03	3.42	4.78	2.05	2.43	3.22	136.81	19.56	28.89	0.8	6.4	0
戴年汉	1	69	50	4	1.13	0	0	31.4	75	29.2	699.07	499	1.94	4.22	1.17	3.73	5.11	2.14	1.99	5.23	143.85	18.03	24.17	0.8	7.3	0
杜萱	2	70	18	10	1.53	0	0	34.5	115	32.9	822.3	537	2.18	4.62	1.33	4.11	5.51	2.25	2.11	3.85	100.25	23.27	25.11	0.91	7.4	0
樊大凤	2	75	23	9	1.63	1	0	38.3	109	28.6	678.53	492	1.9	4.15	1.14	3.67	5.04	2.12	2.23	4.87	100.26	22.39	23.22	1.03	6.9	0
丰小庆	1	64	42	11	1.59	0	0	38.2	129	30.4	740.15	511	2.02	4.35	1.22	3.86	5.24	2.18	2.39	3.12	120.38	25.01	23.69	0.99	7.2	0
郭芳	2	40	80	9	1.49	1	0	38.6	110	12	124.01	322	0.8	2.34	0.38	1.98	3.26	1.64	2.03	2.6	123.36	22.61	23.22	0.77	6.3	0
高焕成	2	76	21	9	1.55	0	0	39.2	114	27.3	637.46	480	1.82	4.01	1.08	3.54	4.91	2.09	1.99	4.7	121.94	23.05	26.06	0.82	6.4	0
高建国	1	66	84	10	1.73	1	0	39.5	115	21.2	432.08	417	1.41	3.35	0.8	2.92	4.25	1.91	2.23	3.25	100.26	23.27	24.17	1.06	7.2	0
高家万	1	48	46	11	1.51	0	0	41.3	124	31.5	810.24	492	2.37	4.39	1.32	3.87	4.99	2.22	1.62	4.23	134.46	24.36	16.61	0.89	6.9	0
顾陵铨	1	59	96	10	1.47	0	0	40.4	120	34.6	932.63	523	2.59	4.7	1.47	4.18	5.31	2.32	1.07	3.23	136.81	23.92	27.47	1.2	7.9	0
谷喜珍	2	68	44	10	1.29	1	0	40.1	119	31.5	810.24	492	2.37	4.39	1.32	3.87	4.99	2.22	2.2	3.54	138.37	23.7	26.06	0.77	7	0
黄乃超	1	71	15	3	1.53	0	0	38.6	67	15.6	198.29	339	1.28	2.81	0.54	2.34	3.4	1.72	1.25	5.28	138.37	16.94	23.69	0.84	7.3	0
胡念祖	1	61	77	9	1.55	1	0	38.6	110	33.6	891.83	513	2.52	4.59	1.42	4.07	5.2	2.28	0.97	4.7	106.3	22.61	25.58	0.75	7.2	0
黄振香	2	66	75	13	1.51	1	0	44	137	30.4	769.44	482	2.3	4.28	1.27	3.77	4.88	2.18	2.23	2.32	114.79	26.1	32.93	0.91	6.5	0
蒋长云	1	57	78	9	1.61	0	1	38.6	110	14	137.09	323	1.17	2.66	0.47	2.19	3.24	1.67	1.42	4.23	138.37	22.61	37.47	0.89	7.3	0
纪广新	1	52	78	9	1.59	1	0	38.6	110	31.5	810.24	492	2.37	4.39	1.32	3.87	4.99	2.22	2.09	4.22	141.5	22.61	32.29	1.06	7.9	0
经来洪	1	57	84	9	1.13	1	0	39.2	114	20.9	402.27	390	1.64	3.34	0.8	2.85	3.93	1.89	2.2	4.7	111.77	23.05	30.34	0.84	7.3	0
金秋驰	1	30	17	9	0.92	0	0	38.3	109	32.5	851.03	502	2.45	4.49	1.37	3.97	5.1	2.25	1.07	4.46	137.59	22.39	33.58	0.91	7.4	0
蒋永森	1	59	80	9	1.53	0	0	38.9	112	20.4	381.87	385	1.6	3.28	0.78	2.8	3.87	1.87	1.49	4.62	143.06	22.83	36.82	1.03	7.8	0
季正华	1	64	82	11	1.59	0	0	41.9	127	16.7	239.09	349	1.35	2.92	0.6	2.44	3.5	1.75	2.27	5.44	139.15	24.79	34.23	0.8	7.1	0
贾正如	1	68	7	10	1.49	1	1	40.4	120	12.4	75.9	308	1.06	2.5	0.39	2.04	3.08	1.62	2.41	5.03	138.37	23.92	33.58	0.77	7.3	0
刘笔坤	1	45	92	11	1.49	0	0	42.2	129	31.5	810.24	492	2.37	4.39	1.32	3.87	4.99	2.22	1.21	5.53	134.46	25.01	30.99	0.91	7.6	0
刘春华	1	70	78	9	1.49	0	0	38.6	110	29.3	728.64	472	2.23	4.18	1.22	3.67	4.78	2.15	0.93	4.54	133.68	22.61	30.34	0.75	7.3	0
卢德兰	2	48	86	9	1.55	0	0	38.3	109	30.9	789.84	487	2.34	4.33	1.29	3.82	4.94	2.2	2.16	4.46	120.38	22.39	32.93	0.54	6.4	0
林冬梅	2	32	84	10	1.73	1	0	39.5	115	14.6	157.49	329	1.2	2.71	0.49	2.24	3.29	1.69	2.2	4.79	111.77	23.27	34.23	0.44	6.3	0
陆道雨	1	39	92	10	1.53	1	0	40.4	120	29.3	728.64	472	2.23	4.18	1.22	3.67	4.78	2.15	2.06	1.6	106.3	23.92	25.58	0.16	7.8	0
刘桂香	2	45	67	2	1.47	0	0	42.2	57	28.8	708.25	467	2.19	4.12	1.19	3.62	4.72	2.13	2.16	1.58	113.34	25.45	28.89	0.99	6.7	0
李国智	1	58	42	11	1.57	1	0	41.9	127	29.9	749.04	477	2.26	4.23	1.24	3.72	4.83	2.17	1.07	2.68	135.24	24.79	23.22	0.91	7.4	0
李洪生	1	53	21	9	1.51	0	0	38.9	112	29.9	749.04	477	2.26	4.23	1.24	3.72	4.83	2.17	2.06	4.62	134.46	22.83	24.17	0.35	7.1	0
李君	1	47	77	9	1.71	1	0	38.6	110	34.6	932.63	523	2.59	4.7	1.47	4.18	5.31	2.32	2.02	4.54	139.15	22.61	24.64	0.8	7.3	0
刘良坤	1	56	84	4	1.59	1	0	40.1	70	31.5	810.24	492	2.37	4.39	1.32	3.87	4.99	2.22	2.09	2.32	116.87	17.37	23.69	0.82	7.5	0
刘美俊	2	56	77	9	1.73	0	0	38.3	112	35.1	953.02	528	2.63	4.75	1.5	4.23	5.36	2.33	2.41	4.46	131.33	22.83	31.64	0.98	6.5	0
栾庆	1	29	77	4	1.2	1	0	44	86	30.9	789.84	487	2.34	4.33	1.29	3.82	4.94	2.2	2.44	3.72	133.68	18.43	34.23	0.43	7.3	0
李如存	2	67	82	11	1.64	0	0	34.3	122	10.3	132.92	288	0.91	2.29	0.29	1.83	2.87	1.56	2.06	2.57	126.64	24.76	34.88	0.96	6.7	0
李顺超	1	33	98	5	1.22	0	0	41.2	91	13	156.92	313	1.09	2.55	0.41	2.09	3.13	1.64	2.13	1.12	121.26	19.22	36.18	0.89	7.3	0
蔺栓罩	1	75	80	12	1.77	0	0	42.8	129	33.6	891.83	513	2.52	4.59	1.42	4.07	5.2	2.28	2.16	1.93	135.24	25.95	16.73	0.96	7.4	0
李浙东	1	65	78	4	1.94	1	0	42.8	83	31.5	810.24	492	2.37	4.39	1.32	3.87	4.99	2.22	2.34	2.62	110.54	17.83	21.33	1.12	7.5	0
马强	1	26	77	6	1.83	1	1	42.3	98	29.3	728.64	472	2.23	4.18	1.22	3.67	4.78	2.15	1.88	1.45	139.15	20.41	25.58	1.02	8.2	0
马春虎	1	47	78	10	1.75	0	0	42.8	119	30.4	769.44	482	2.3	4.28	1.27	3.77	4.88	2.18	1.42	2.4	111.95	24.17	23.22	0.94	7.3	0
马国春	1	47	27	10	1.81	0	0	42.5	120	31.5	810.24	492	2.37	4.39	1.32	3.87	4.99	2.22	1.04	2.54	138.37	24.37	26.53	1	7.7	0
孟淑英	2	74	42	4	1.96	1	0	43.8	85	29.3	728.64	472	2.23	4.18	1.22	3.67	4.78	2.15	2.06	2.46	113.36	18.23	28.42	1.14	7.3	0
毛向群	1	53	23	11	1.75	0	0	41.7	122	32.5	851.03	502	2.45	4.49	1.37	3.97	5.1	2.25	2.13	2.57	92.96	24.76	15.66	0.94	7	0
马毅	1	51	84	4	1.73	1	0	41.5	86	29.3	728.64	472	2.23	4.18	1.22	3.67	4.78	2.15	2.2	1.45	113.36	18.43	24.64	0.92	7.2	0
濮京运	1	61	65	11	1.77	0	0	42.8	122	29.3	728.64	472	2.23	4.18	1.22	3.67	4.78	2.15	2.06	2.57	100.7	24.76	25.58	0.96	7.4	0
彭玉琴	2	49	23	11	1.22	0	0	42.5	124	35.1	953.02	528	2.63	4.75	1.5	4.23	5.36	2.33	2.06	2.68	116.87	25.16	24.64	1.12	6.4	0
彭莉	2	56	78	12	1.77	1	0	40.2	129	30.4	769.44	482	2.3	4.28	1.27	3.77	4.88	2.18	2.06	2.85	100	25.95	28.89	1.04	6.3	0
乔冬娣	2	56	30	6	1.28	0	0	43	99	28.8	708.25	467	2.19	4.12	1.19	3.62	4.72	2.13	2.16	2.79	95.07	20.6	23.22	1.02	6.8	0
任金宝	1	61	34	3	1.83	1	0	41.7	82	29.9	749.04	477	2.26	4.23	1.24	3.72	4.83	2.17	2.13	2.16	112.65	17.63	23.69	0.94	7.9	0
石昌明	1	57	32	11	1.3	0	0	42.3	121	34.6	932.63	523	2.59	4.7	1.47	4.18	5.31	2.32	2.02	1.56	113.36	24.56	23.69	0.98	7.4	0
沈健	1	58	17	11	1.16	1	0	43.8	122	32	830.63	497	2.41	4.44	1.34	3.92	5.04	2.23	2.2	2.57	110.54	24.76	28.42	1	7.1	0
申捡秀	2	66	50	10	1.47	0	0	42.5	118	31.5	810.24	492	2.37	4.39	1.32	3.87	4.99	2.22	2.09	2.35	112.65	23.97	26.06	0.29	6.7	0
沈维琴	2	55	80	10	1.41	1	0	35.4	116	30.9	789.84	487	2.34	4.33	1.29	3.82	4.94	2.2	2.44	2.51	134.46	23.77	22.56	1	7.5	0
汤帮清	1	76	21	10	1.77	0	0	43.5	119	32	830.63	497	2.41	4.44	1.34	3.92	5.04	2.23	2.06	2.4	109.84	24.17	34.23	1.02	8.1	0
陶军	1	64	84	10	1.79	0	0	42.8	119	10.3	198.92	288	0.91	2.29	0.29	1.83	2.87	1.56	2.09	2.4	113.36	24.17	30.99	1.04	7.1	0
陶开田	1	75	107	12	1.2	1	0	37.4	129	34.6	932.63	523	2.59	4.7	1.47	4.18	5.31	2.32	2.06	2.85	111.25	25.95	33.58	0.86	7.1	0
吴爱诚	2	64	46	11	1.22	0	0	42	122	29.3	728.64	472	2.23	4.18	1.22	3.67	4.78	2.15	1.07	2.57	114.06	24.76	34.88	0.43	6.5	0
屠平	1	35	78	10	1.45	1	0	42.5	118	14.6	157.49	329	1.2	2.71	0.49	2.24	3.29	1.69	1.85	2.35	117.57	23.97	31.64	0.98	7.3	0
王广义	1	53	15	3	1.43	0	1	37.9	78	32.5	851.03	502	2.45	4.49	1.37	3.97	5.1	2.25	2.09	1.44	112.65	16.84	33.58	1.24	7.1	0
王金娣	2	66	77	12	1.13	0	0	43.8	126	29.9	749.04	477	2.26	4.23	1.24	3.72	4.83	2.17	1.28	2.79	87.34	25.55	31.64	0.96	5.9	0
王金兰	2	75	75	10	1.81	1	1	37.7	119	16.7	239.09	349	1.35	2.92	0.6	2.44	3.5	1.75	2.2	2.4	114.06	24.17	37.47	1.14	6.4	0
翁建萍	2	72	78	11	1.83	0	0	35.9	123	17.7	279.88	359	1.42	3.02	0.65	2.55	3.61	1.79	1.25	2.62	114.06	24.96	31.64	0.96	6.3	0
汪锦祥	1	67	63	11	1.75	1	0	42.5	122	31.5	810.24	492	2.37	4.39	1.32	3.87	4.99	2.22	0.97	1.32	87.34	24.76	36.18	0.98	7.6	0
吴来顺	1	47	55	12	1.81	0	0	42.3	126	17.2	259.48	354	1.39	2.97	0.62	2.5	3.56	1.77	1.57	2.35	116.17	25.55	34.23	0.92	7.4	0
万米汉	1	63	57	6	1.75	0	0	41.5	98	21.9	443.07	400	1.71	3.44	0.85	2.95	4.03	1.92	1.42	2.46	99.29	20.41	31.64	0.96	7.1	0
王宁	1	63	64	4	1.73	0	0	42.3	85	15.6	198.29	339	1.28	2.81	0.54	2.34	3.4	1.72	2.09	2.51	92.26	18.23	32.29	1.12	7.5	0
王巧玲	2	64	17	10	1.77	0	0	41.5	120	32	830.63	497	2.41	4.44	1.34	3.92	5.04	2.23	1.04	1.24	110.54	24.37	33.58	1.02	6.8	0
魏伟	1	58	112	10	1.86	0	0	41.7	118	29.9	749.04	477	2.26	4.23	1.24	3.72	4.83	2.17	2.62	2.35	117.57	23.97	33.58	0.94	7.4	0
王燕	2	32	26	10	1.96	1	0	43	118	14	137.09	323	1.17	2.66	0.47	2.19	3.24	1.67	1.49	2.35	111.25	23.97	34.88	1	6.4	0
吴永宝	1	46	33	10	1.75	0	0	35.1	118	31.5	810.24	492	2.37	4.39	1.32	3.87	4.99	2.22	1.28	2.35	116.87	23.97	36.82	1.04	7.7	0
徐道华	2	75	39	10	1.16	0	0	42.5	116	17.7	279.88	359	1.42	3.02	0.65	2.55	3.61	1.79	0.93	2.16	114.76	23.77	32.93	0.94	6.7	0
薛风珍	2	75	34	11	1.92	0	0	36.1	122	29.9	749.04	477	2.26	4.23	1.24	3.72	4.83	2.17	2.44	2.68	110.32	24.76	33.58	1.04	6.4	0
夏克勤	1	69	43	12	1.86	0	0	38.2	129	16.7	239.09	349	1.35	2.92	0.6	2.44	3.5	1.75	2.02	2.85	113.36	25.95	32.93	1.02	7.3	0
王知如	2	42	39	11	1.83	0	0	35.4	123	12.4	234.12	308	1.06	2.5	0.39	2.04	3.08	1.62	2.09	2.62	117.57	24.96	37.47	0.84	5.9	0
徐世泽	1	71	54	11	1.92	1	0	43.5	122	30.9	789.84	487	2.34	4.33	1.29	3.82	4.94	2.2	2.11	2.57	110.54	24.76	30.99	1.06	6.5	0
徐兴宁	1	46	72	10	1.41	0	0	37.4	118	29.3	728.64	472	2.23	4.18	1.22	3.67	4.78	2.15	0.69	2.35	112.65	23.97	31.64	0.96	7.6	0
徐永祥	1	54	56	10	2.07	0	0	42.5	119	28.6	678.53	492	1.9	4.15	1.14	3.67	5.04	2.12	2.39	2.4	111.25	24.17	32.93	0.69	7.1	0
严滨	1	42	20	4	1.81	0	0	43.8	86	32.9	822.3	537	2.18	4.62	1.33	4.11	5.51	2.25	2.23	0.95	114.06	18.43	36.18	1.04	7.5	0
谢长海	1	54	48	11	1.96	0	0	37.7	122	27.3	637.46	480	1.82	4.01	1.08	3.54	4.91	2.09	1.01	2.57	113.36	24.76	34.88	0.63	7.3	0
严红花	2	51	60	11	1.73	0	0	34.1	124	30.4	740.15	511	2.02	4.35	1.22	3.86	5.24	2.18	1.62	2.68	116.87	25.16	31.64	0.98	6.8	0
杨坚	1	39	28	5	1.94	1	0	41.5	91	21.2	432.08	417	1.41	3.35	0.8	2.92	4.25	1.91	2.2	1.12	136.81	19.22	33.58	0.45	7.8	0
闫润卿	2	75	38	5	1.96	0	1	41.5	92	31.5	810.24	492	2.37	4.39	1.32	3.87	4.99	2.22	2.2	1.17	95.78	19.42	22.56	1.06	6.5	0
杨秀华	2	59	37	7	1.73	0	0	41.7	102	34.6	932.63	523	2.59	4.7	1.47	4.18	5.31	2.32	0.97	1.62	101.4	21.2	36.18	0.65	6.2	0
杨秀兰	2	73	64	5	1.81	0	0	41.7	89	31.5	810.24	492	2.37	4.39	1.32	3.87	4.99	2.22	1.57	1.01	93.67	18.82	34.23	0.51	7.4	0
印晓鸣	1	56	33	6	1.94	0	1	42.5	98	21.9	443.07	400	1.71	3.44	0.85	2.95	4.03	1.92	1.14	1.45	99.29	20.41	32.29	1.02	7.6	0
严云	2	70	67	10	1.75	0	0	41.5	120	33.6	891.83	513	2.52	4.59	1.42	4.07	5.2	2.28	2.23	2.46	111.95	24.37	33.58	1	6.6	0
朱阿华	2	62	108	11	1.22	0	0	42.3	122	19.8	361.47	380	1.57	3.23	0.75	2.75	3.82	1.85	2.09	1.23	113.36	24.76	33.58	0.94	6.3	0
朱初玉	2	40	46	13	1.83	0	1	41.5	135	29.9	749.04	477	2.26	4.23	1.24	3.72	4.83	2.17	2.13	2.34	121.09	27.14	21.92	0.92	6.1	0
赵海宁	1	56	49	12	1.92	0	0	34.3	130	30.4	769.44	482	2.3	4.28	1.27	3.77	4.88	2.18	1.04	2.9	117.57	26.15	36.82	1.1	7.4	0
朱继龙	1	70	57	7	1.88	0	0	43.5	100	14	137.09	323	1.17	2.66	0.47	2.19	3.24	1.67	2.2	1.56	100.7	20.8	36.82	1.06	7.1	0
张建平	1	59	49	5	1.83	1	0	42.5	93	31.5	810.24	492	2.37	4.39	1.32	3.87	4.99	2.22	1.07	1.23	141.5	19.61	28.4	1.02	7.8	0
赵明道	1	63	55	10	1.83	0	1	42	119	14.6	157.49	329	1.2	2.71	0.49	2.24	3.29	1.69	2.2	2.4	111.25	24.17	33.58	1.02	8.3	0
朱秋霞	2	61	82	5	1.33	0	0	43.5	91	20.9	402.27	390	1.64	3.34	0.8	2.85	3.93	1.89	2.27	2.32	139.15	19.22	32.93	0.55	5.9	0
赵全香	2	43	58	3	1.83	0	0	40.5	82	32.5	851.03	502	2.45	4.49	1.37	3.97	5.1	2.25	2.41	2.4	106.3	17.63	33.58	1.02	6.5	0
张寿春	1	73	39	12	0.96	0	1	42.5	130	30.9	789.84	487	2.34	4.33	1.29	3.82	4.94	2.2	1.46	2.35	117.57	26.15	30.34	1.1	7.5	0
张苏庆	1	64	20	10	1.47	0	0	41.5	118	31.5	810.24	492	2.37	4.39	1.32	3.87	4.99	2.22	1.21	2.35	110.54	23.97	31.64	1.04	7.4	0
朱绍松	1	72	16	10	1.29	0	0	45.3	116	29.3	728.64	472	2.23	4.18	1.22	3.67	4.78	2.15	0.93	2.29	109.84	23.77	31.64	0.63	7.3	0
周商燕	2	69	44	10	1.77	0	0	41.5	119	30.9	789.84	487	2.34	4.33	1.29	3.82	4.94	2.2	2.16	2.4	114.79	24.17	36.82	0.96	6.5	0
周涛	1	40	20	4	1.73	1	0	39.5	115	14.6	157.49	329	1.2	2.71	0.49	2.24	3.29	1.69	2.2	1.32	100	23.27	26.06	0.44	7.1	0
朱信子	2	75	88	10	1.53	1	0	40.4	120	29.3	728.64	472	2.23	4.18	1.22	3.67	4.78	2.15	2.06	1.58	90.15	23.92	25.58	0.16	7.4	0
张银宝	1	74	83	2	1.47	0	0	43	57	28.8	708.25	467	2.19	4.12	1.19	3.62	4.72	2.13	2.16	2.35	95.07	15.63	28.89	0.99	7.9	0
张咏春	1	51	36	11	1.57	1	0	41.9	127	29.9	749.04	477	2.26	4.23	1.24	3.72	4.83	2.17	1.07	2.34	112.65	24.79	23.22	0.91	7.5	0
邹远文	1	54	73	9	1.51	0	0	38.9	112	29.9	749.04	477	2.26	4.23	1.24	3.72	4.83	2.17	2.06	2.68	113.36	22.83	24.17	0.35	7.3	0
周玉琴	2	72	75	9	1.71	1	0	38.6	110	34.6	932.63	523	2.59	4.7	1.47	4.18	5.31	2.32	2.02	2.35	126.64	22.61	24.64	0.8	7.1	0
孟邦炳	1	57	18	9	1.73	0	0	38.3	112	35.1	953.02	528	2.63	4.75	1.5	4.23	5.36	2.33	2.41	2.51	133.68	22.83	27.47	0.89	7.4	0
葛华全	1	65	42	11	1.79	0	1	42.3	124	30.4	769.44	482	2.3	4.28	1.27	3.77	4.88	2.18	2.2	1.24	139.15	25.16	31.64	0.98	7.4	0
王强	1	50	92	11	1.64	0	0	41.7	122	10.3	132.92	288	0.91	2.29	0.29	1.83	2.87	1.56	2.06	2.57	113.36	24.76	34.88	0.96	7.4	0
柴朋	1	52	40	5	1.22	0	0	41.2	91	13	156.92	313	1.09	2.55	0.41	2.09	3.13	1.64	2.13	1.12	138.37	19.22	36.18	0.45	7.1	0
吴刚	1	56	75	11	1.81	0	0	41.2	123	27.3	637.46	480	1.82	4.01	1.08	3.54	4.91	2.09	2.31	2.62	90.15	24.96	24.17	1	7.5	0
李军	1	54	77	6	1.83	1	1	42.3	98	28	658	486	1.86	4.08	1.11	3.61	4.98	2.1	2.23	1.45	109.84	20.41	25.58	1.02	7.1	0
杨世全	1	57	8	10	1.75	0	0	42.8	119	10.8	234.62	309	0.72	2.21	0.33	1.86	3.13	1.61	1.34	2.4	111.95	24.17	23.22	0.94	7.2	0
王宏俊	1	63	10	10	1.81	0	0	33.1	120	29.8	719.61	505	1.98	4.28	1.19	3.79	5.18	2.16	2.03	4.62	139.15	24.37	32.93	1	7.4	0
李文伟	1	52	88	4	1.96	1	0	43.8	85	12	124.01	322	0.8	2.34	0.38	1.98	3.26	1.64	2.07	2.9	92.26	18.23	37.47	1.14	7.2	0
张开义	1	61	73	11	1.75	0	0	41.7	122	29.8	719.61	505	1.98	4.28	1.19	3.79	5.18	2.16	0.93	2.57	113.36	24.76	32.29	0.94	7.8	0
王永红	2	57	81	11	1.77	0	0	42.8	122	30.4	740.15	511	2.02	4.35	1.22	3.86	5.24	2.18	1.01	2.57	113.36	24.76	33.58	0.96	6.2	0
叶连珠	1	75	88	7	1.88	1	0	35.1	100	32.9	822.3	537	2.18	4.62	1.33	4.11	5.51	2.25	2.19	1.56	100.7	20.8	31.64	0.96	7.2	0
张顺连	1	50	64	11	1.22	0	0	42.5	124	18.1	329.39	385	1.21	3.01	0.66	2.61	3.92	1.82	1.46	2.68	114.76	25.16	36.82	1.12	7.5	0
陈长祥	2	75	36	12	1.77	1	0	40.2	129	13.8	185.62	341	0.92	2.54	0.47	2.17	3.46	1.7	2.23	2.85	116.87	25.95	34.23	1.04	6.1	0
陈棘夫	1	66	14	6	1.28	0	0	43	99	8.9	167.87	290	0.6	2.01	0.25	1.67	2.93	1.55	2.39	2.46	100	20.6	33.58	1.02	7.1	0
王福汉	1	55	70	5	1.33	0	0	42.8	91	28.6	678.53	492	1.9	4.15	1.14	3.67	5.04	2.12	1.42	5.23	134.46	19.22	37.47	1.14	7.2	0
王佩龙	1	65	81	11	1.3	0	0	35.9	121	26.7	616.92	473	1.78	3.95	1.05	3.48	4.85	2.07	0.81	3.62	112.65	24.56	30.34	0.98	7.6	0
王新军	1	52	70	11	1.16	1	0	36.4	122	28.6	678.53	492	1.9	4.15	1.14	3.67	5.04	2.12	2.11	2.57	113.36	24.76	32.93	1	7.2	0
张祥旺	1	44	77	10	1.86	0	0	43	118	27.3	637.46	480	1.82	4.01	1.08	3.54	4.91	2.09	1.99	2.35	110.54	23.97	31.64	0.96	7.1	0
周桂仙	2	70	94	10	1.41	1	0	38.2	116	27.3	637.46	480	1.82	4.01	1.08	3.54	4.91	2.09	2.07	2.29	109.84	23.77	30.99	1.04	6.2	0
程振振	1	34	75	10	1.77	0	0	43.5	119	32.9	822.3	537	2.18	4.62	1.33	4.11	5.51	2.25	2.11	2.4	111.25	24.17	34.23	1.02	7.5	0
杨美英	2	58	79	12	1.2	1	0	37.4	129	29.8	719.61	505	1.98	4.28	1.19	3.79	5.18	2.16	0.85	2.46	113.36	25.95	33.58	0.86	6.5	0
宋忠田	1	71	81	10	1.45	1	0	42.5	118	28.6	678.53	492	1.9	4.15	1.14	3.67	5.04	2.12	2.19	2.35	113.36	23.97	31.64	0.98	7.5	0
曹红英	2	75	83	12	1.13	0	0	43.8	126	30.4	740.15	511	2.02	4.35	1.22	3.86	5.24	2.18	1.99	2.79	135.24	25.55	12.84	0.94	7.3	0
陈德明	1	69	73	4	1.55	1	0	28.2	72	24.9	555.3	454	1.65	3.75	0.97	3.29	4.65	2.02	1.99	5.03	139.15	17.59	9.52	0.42	5.1	1
陈佩华	2	60	92	5	1.71	0	1	33.2	84	26.7	616.92	473	1.78	3.95	1.05	3.48	4.85	2.07	1.99	4.62	139.93	19.12	14.71	0.4	5.3	1
陈秋云	2	63	73	9	1.51	1	0	41.3	112	28	658	486	1.86	4.08	1.11	3.61	4.98	2.1	2.11	3.06	122.72	22.83	25.58	1.06	6.1	1
曹树萍	2	51	88	3	1.61	1	1	29.9	67	26.7	616.92	473	1.78	3.95	1.05	3.48	4.85	2.07	2.07	4.95	138.37	16.94	6.21	0.36	4.6	1
曹玉霞	2	66	96	6	1.21	0	0	31	89	28.6	678.53	492	1.9	4.15	1.14	3.67	5.04	2.12	2.39	6.02	143.06	19.77	23.22	0.21	5.3	1
丁平	1	75	27	2	1.51	1	0	28.9	62	27.3	637.46	480	1.82	4.01	1.08	3.54	4.91	2.09	1.94	4.79	136.81	16.28	22.75	0.27	5.5	1
冯德平	1	74	78	9	1.71	1	0	37.5	112	30.4	740.15	511	2.02	4.35	1.22	3.86	5.24	2.18	0.69	4.76	136.02	22.83	22.75	0.29	5.2	1
高金陵	1	73	86	2	1.49	1	0	27.7	57	32.5	851.03	502	2.45	4.49	1.37	3.97	5.1	2.25	1.01	5.28	136.02	15.63	22.75	0.68	4.8	1
郭家顺	1	72	84	3	1.47	0	0	29.2	63	14.6	157.49	329	1.2	2.71	0.49	2.24	3.29	1.69	2.03	4.54	143.85	16.5	18.5	0.35	5.6	1
高开春	2	71	88	9	1.51	1	1	38.9	112	16.7	239.09	349	1.35	2.92	0.6	2.44	3.5	1.75	2.27	4.21	143.85	22.83	10.93	0.94	4.5	1
郭以玲	2	75	30	11	1.21	0	0	33.2	124	17.2	259.48	354	1.39	2.97	0.62	2.5	3.56	1.77	1.21	4.54	143.06	24.36	14.71	0.92	5.3	1
黄成晖	1	75	84	8	0.98	0	0	33.2	105	13	96.3	313	1.09	2.55	0.41	2.09	3.13	1.64	2.41	4.95	138.37	21.96	9.52	0.82	6.5	1
胡贵喜	1	68	82	5	1.49	1	1	33.2	84	21.9	443.07	400	1.71	3.44	0.85	2.95	4.03	1.92	2.2	4.95	139.15	19.12	10.46	0.26	5.7	1
黄秀琴	2	70	82	9	0.78	0	0	39.2	114	32	830.63	497	2.41	4.44	1.34	3.92	5.04	2.23	1.57	4.95	110.21	23.05	10.46	0.87	5.1	1
黄振富	1	57	23	10	0.88	0	1	40.1	119	19.8	361.47	380	1.57	3.23	0.75	2.75	3.82	1.85	1.14	4.54	121.26	23.7	25.58	0.8	6.5	1
黄章林	1	75	77	9	1.67	0	0	29.9	110	29.9	749.04	477	2.26	4.23	1.24	3.72	4.83	2.17	2.34	4.62	135.24	22.61	16.13	1.03	4.7	1
蒋金铁	1	75	96	10	1.67	0	0	39.5	115	14.6	157.49	329	1.2	2.71	0.49	2.24	3.29	1.69	2.13	4.79	131.33	23.27	11.88	0.77	6.3	1
靖宽麟	1	73	86	11	1.41	0	0	27.7	129	31.5	810.24	492	2.37	4.39	1.32	3.87	4.99	2.22	1.04	5.53	120.38	25.01	8.1	0.75	4.9	1
纪玉琴	2	72	77	10	1.49	0	1	38.3	117	34.6	932.63	523	2.59	4.7	1.47	4.18	5.31	2.32	2.2	4.87	135.24	23.48	23.22	0.22	5.8	1
孔庆福	1	75	98	10	1.85	0	0	30.5	119	30.9	789.84	487	2.34	4.33	1.29	3.82	4.94	2.2	1.46	4.95	143.85	23.7	22.75	0.14	5.3	1
李建国	1	75	80	10	1.61	0	0	40.4	120	32	830.63	497	2.41	4.44	1.34	3.92	5.04	2.23	2.09	5.03	143.06	23.92	6.21	0.14	5.9	1
李明玉	1	66	88	7	1.49	0	0	35.6	95	29.3	728.64	472	2.23	4.18	1.22	3.67	4.78	2.15	2.23	5.03	136.81	20.65	8.57	0.26	5.2	1
李泉	1	75	77	11	1.79	0	1	33.1	124	30.4	769.44	482	2.3	4.28	1.27	3.77	4.88	2.18	2.2	5.44	139.15	25.16	27.47	0.45	5.3	1
廖新美	2	75	75	11	1.45	1	0	41.7	122	29.9	749.04	477	2.26	4.23	1.24	3.72	4.83	2.17	0.79	1.28	113.36	24.76	20.62	0.67	6.4	1
刘晓强	1	62	84	5	1.88	0	1	35.1	92	32	830.63	497	2.41	4.44	1.34	3.92	5.04	2.23	0.97	2.32	92.26	19.42	14.14	1.06	4.7	1
马荣亮	1	75	96	7	1.43	0	0	35.9	102	33.6	891.83	513	2.52	4.59	1.42	4.07	5.2	2.28	2.09	4.27	109.84	21.2	14.71	0.65	6.3	1
马守让	1	75	86	5	1.28	1	0	36.4	89	26.7	626.65	446	2.04	3.91	1.09	3.41	4.51	2.07	2.23	4.13	111.25	18.82	9.52	0.51	5.4	1
马骏	1	58	84	12	1.13	1	0	35.1	126	19.8	361.47	380	1.57	3.23	0.75	2.75	3.82	1.85	2.2	4.62	133.68	25.55	23.22	0.37	5	1
马继利	1	75	98	11	1.81	0	0	41.2	123	14	137.09	323	1.17	2.66	0.47	2.19	3.24	1.67	2.34	3.54	136.81	24.96	24.17	1	5.6	1
祁翠兰	2	73	88	7	1.88	1	0	44	100	30.9	789.84	487	2.34	4.33	1.29	3.82	4.94	2.2	2.27	3.62	114.76	20.8	9.6	1.1	5.6	1
秦庚保	1	64	84	5	1.33	0	0	41.5	91	31.5	810.24	492	2.37	4.39	1.32	3.87	4.99	2.22	2.44	5.23	90.15	19.22	14.79	0.63	5	1
邵美芳	2	75	77	11	1.24	1	0	36.1	121	35.1	953.02	528	2.63	4.75	1.5	4.23	5.36	2.33	2.41	4.95	92.96	24.56	12.84	0.77	5.1	1
孙瑞金	1	65	86	4	1.83	0	1	33.1	86	29.3	728.64	472	2.23	4.18	1.22	3.67	4.78	2.15	2.23	4.23	137.59	18.43	21.92	0.77	6.3	1
孙世雪	1	66	78	10	1.86	0	0	38.2	118	28.8	708.25	467	2.19	4.12	1.19	3.62	4.72	2.13	2.2	5.03	135.24	23.97	15.43	0.39	5.1	1
王发淀	1	70	98	11	1.83	0	0	41.7	123	29.9	749.04	477	2.26	4.23	1.24	3.72	4.83	2.17	2.23	2.62	116.87	24.96	27.75	1.14	6.6	1
王长锁	1	69	34	12	1.83	0	0	34.8	130	32	830.63	497	2.41	4.44	1.34	3.92	5.04	2.23	2.2	2.9	113.36	26.15	14.79	0.94	5.3	1
汪海生	1	70	44	10	1.88	0	0	35.1	120	31.5	810.24	492	2.37	4.39	1.32	3.87	4.99	2.22	2.27	3.12	110.54	24.37	16.73	1.02	4.9	1
吴惠君	2	48	30	11	1.94	1	0	42.5	121	26.2	606.25	441	2.01	3.86	1.06	3.36	4.46	2.05	1.07	4.54	109.84	24.56	18.03	0.94	5.3	1
完晶	1	52	98	4	1.28	1	0	43	83	14.6	157.49	329	1.2	2.71	0.49	2.24	3.29	1.69	1.21	3.7	114.06	17.83	17.38	0.94	5.3	1
王龙	1	69	43	9	1.96	1	0	34.1	112	13	96.3	313	1.09	2.55	0.41	2.09	3.13	1.64	1.14	2.29	107.73	22.98	20.62	1.02	6.6	1
王庆昌	1	62	72	10	1.77	0	1	44	118	33.6	891.83	513	2.52	4.59	1.42	4.07	5.2	2.28	2.13	3.62	110.54	23.97	14.14	1.04	6.2	1
王庆龙	1	74	100	11	1.94	1	1	41.2	122	19.8	361.47	380	1.57	3.23	0.75	2.75	3.82	1.85	2.2	4.46	112.65	24.76	14.79	1.14	5.9	1
汪雪莲	2	46	13	11	1.22	0	1	41.7	124	30.4	769.44	482	2.3	4.28	1.27	3.77	4.88	2.18	2.44	3.85	111.95	25.16	21.27	0.45	6.3	1
王玉珍	2	74	44	11	1.79	0	0	41.7	121	37.8	1055.02	553	2.81	5.01	1.63	4.48	5.63	2.41	2.09	3.06	111.95	24.56	21.27	0.29	5.2	1
肖来弟	2	58	62	12	1.81	0	0	35.9	130	35.1	953.02	528	2.63	4.75	1.5	4.23	5.36	2.33	1.46	4.19	113.36	26.15	16.73	1.12	4.9	1
杨本宏	1	77	92	10	1.05	1	0	36.4	120	20.9	402.27	390	1.64	3.34	0.8	2.85	3.93	1.89	1.21	4.34	110.54	24.37	12.19	0.96	5	1
徐建中	1	61	72	10	1.77	1	1	34.3	119	20.4	381.87	385	1.6	3.28	0.78	2.8	3.87	1.87	2.06	2.62	114.06	24.17	30.99	0.45	6.3	1
邢惟清	1	75	24	12	1.66	0	0	42.8	130	31.5	810.24	492	2.37	4.39	1.32	3.87	4.99	2.22	2.23	2.9	111.95	26.15	30.34	0.45	6.3	1
肖兆兵	1	55	39	10	1.75	0	0	37.9	118	30.4	740.15	511	2.02	4.35	1.22	3.86	5.24	2.18	2.03	3.31	110.54	23.97	9.6	0.47	5.7	1
夏正兰	2	62	88	11	1.75	0	0	27.7	123	7.1	392.23	271	0.48	1.81	0.16	1.48	2.73	1.5	1.99	4.32	114.06	24.96	12.84	1.1	5.2	1
杨邦强	1	64	102	9	1.79	1	1	35.9	111	26.7	616.92	473	1.78	3.95	1.05	3.48	4.85	2.07	2.03	2.07	138.37	22.78	14.79	0.96	6.3	1
杨军	1	55	118	4	1.83	0	0	42.3	86	12	124.01	322	0.8	2.34	0.38	1.98	3.26	1.64	2.27	0.95	134.46	18.43	16.73	0.43	6.1	1
杨俊	1	49	53	10	1.77	0	0	42.5	119	27.3	637.46	480	1.82	4.01	1.08	3.54	4.91	2.09	1.07	2.4	133.68	24.17	18.03	1.02	4.5	1
叶锦婷	2	70	53	5	1.86	0	0	42.3	93	32.5	851.03	502	2.45	4.49	1.37	3.97	5.1	2.25	1.21	2.57	139.15	19.61	17.38	1.02	5.2	1
杨萍	2	48	112	11	1.83	0	0	44	122	14.6	157.49	329	1.2	2.71	0.49	2.24	3.29	1.69	2.41	2.4	113.36	24.76	12.84	0.67	5.3	1
于小宝	1	47	108	4	1.75	0	0	41.2	83	16.7	239.09	349	1.35	2.92	0.6	2.44	3.5	1.75	1.25	0.78	90.85	17.83	15.43	1.12	4.9	1
叶晓南	1	65	78	10	1.77	0	0	44	119	15.6	198.29	339	1.28	2.81	0.54	2.34	3.4	1.72	2.34	2.57	111.25	24.17	14.14	0.94	5.6	1
于秀英	2	75	82	4	1.86	0	0	42	85	32	830.63	497	2.41	4.44	1.34	3.92	5.04	2.23	1.42	4.32	143.06	18.23	14.79	1.14	5	1
赵明钤	1	65	42	6	1.28	0	1	42.5	99	31.5	810.24	492	2.37	4.39	1.32	3.87	4.99	2.22	1.49	3.54	136.81	20.6	12.19	0.51	5.7	1
张英堂	1	72	14	10	1.61	0	0	40.4	120	32	830.63	497	2.41	4.44	1.34	3.92	5.04	2.23	2.09	4.79	121.26	23.92	6.21	0.82	5.1	1
张勇良	1	75	81	4	1.59	1	0	30.5	70	31.5	810.24	492	2.37	4.39	1.32	3.87	4.99	2.22	2.09	3.72	113.34	17.37	8.57	0.26	6.1	1
张志国	1	76	81	7	1.49	0	0	35.6	95	29.3	728.64	472	2.23	4.18	1.22	3.67	4.78	2.15	2.23	4.54	134.46	20.65	23.69	0.14	5.2	1
王桂英	2	59	83	4	1.2	1	0	44	86	30.9	789.84	487	2.34	4.33	1.29	3.82	4.94	2.2	2.44	1.6	114.06	18.43	34.23	0.43	6.4	1
范湧	1	62	25	12	1.77	0	0	42.8	129	33.6	891.83	513	2.52	4.59	1.42	4.07	5.2	2.28	2.16	5.03	116.87	25.95	16.73	0.96	5.1	1
盛平安	1	77	7	11	1.45	1	0	43.8	122	29.9	749.04	477	2.26	4.23	1.24	3.72	4.83	2.17	0.79	5.03	131.33	24.76	20.62	0.67	6.2	1
李小平	1	56	77	5	1.88	0	1	34.3	92	19.4	370.46	398	1.29	3.15	0.72	2.73	4.05	1.86	0.97	2.32	120.38	19.42	14.14	1.06	4.9	1
张顺林	1	67	68	4	1.94	1	0	35.1	83	12.6	144.54	328	0.84	2.41	0.41	2.04	3.33	1.66	2.34	3.54	111.77	17.83	21.33	1.12	6.4	1
王如南	1	68	73	7	1.43	0	0	42.5	102	31.6	781.22	524	2.1	4.48	1.28	3.98	5.37	2.21	2.09	2.54	137.59	21.2	14.71	0.65	5.5	1
姚亮	1	61	94	5	1.28	1	0	44	89	30.4	740.15	511	2.02	4.35	1.22	3.86	5.24	2.18	1.5	4.27	135.24	18.82	9.52	0.51	5.8	1
王立弓	1	56	70	12	1.13	1	0	41.5	126	16.9	288.31	372	1.13	2.88	0.61	2.48	3.79	1.78	1.05	2.79	95.07	25.55	23.22	0.37	6.5	1
王振中	1	67	83	4	1.73	1	0	41.5	86	18.8	349.92	391	1.25	3.08	0.69	2.67	3.99	1.84	2.19	1.45	92.96	18.43	30.34	0.92	6.9	1
刘学林	1	58	75	3	1.83	1	0	41.7	82	29.8	719.61	505	1.98	4.28	1.19	3.79	5.18	2.16	1.13	2.16	133.68	17.63	30.99	0.94	6.2	1
叶三宝	1	61	105	10	1.47	0	0	42.5	118	33.5	842.84	543	2.22	4.68	1.36	4.17	5.57	2.26	1.94	2.85	110.54	23.97	34.23	0.29	6.5	1
谭玉梅	2	76	70	11	1.24	1	0	36.1	121	26.7	616.92	473	1.78	3.95	1.05	3.48	4.85	2.07	2.03	1.28	112.65	24.56	9.6	0.39	4.8	1
马月霞	2	47	70	4	1.83	0	1	33.1	86	26.1	596.38	467	1.73	3.88	1.03	3.42	4.78	2.05	2.43	1.93	92.96	18.43	21.92	0.92	5.1	1
杨英	2	43	68	10	1.79	0	0	42.8	119	30.4	740.15	511	2.02	4.35	1.22	3.86	5.24	2.18	0.69	2.4	109.84	24.17	14.79	1.1	5.5	1
秦往清	1	55	73	11	1.83	0	0	41.7	123	33.5	842.84	543	2.22	4.68	1.36	4.17	5.57	2.26	2.31	2.62	111.25	24.96	27.75	0.63	6.8	1
梁毓勇	1	63	92	11	1.22	0	0	42	122	26.7	616.92	473	1.78	3.95	1.05	3.48	4.85	2.07	2.03	2.57	116.87	24.76	34.88	0.43	5.3	1
甘振	1	37	83	12	1.83	0	0	34.8	130	28	658	486	1.86	4.08	1.11	3.61	4.98	2.1	2.23	4.13	114.06	26.15	14.79	0.94	5.1	1
王敏	1	45	94	10	1.88	0	0	35.1	120	7.1	321.23	271	0.48	1.81	0.16	1.48	2.73	1.5	2.31	5.44	117.57	24.37	16.73	1.02	5.2	1
赵利民	1	60	70	11	1.94	1	0	42.5	121	9.6	218.34	297	0.64	2.08	0.27	1.73	3	1.57	1.86	4.62	110.54	24.56	18.03	0.94	5.3	1
吴从清	1	58	68	3	1.43	0	1	37.9	78	31.6	781.22	524	2.1	4.48	1.28	3.98	5.37	2.21	1.34	2.51	136.81	16.84	33.58	1.24	5.8	1
欧学峰	1	46	77	4	1.28	1	0	35.4	83	27.3	637.46	480	1.82	4.01	1.08	3.54	4.91	2.09	0.93	0.89	112.65	17.83	17.38	0.94	6.2	1
纵红	2	44	9	10	1.81	1	1	37.7	119	29.8	719.61	505	1.98	4.28	1.19	3.79	5.18	2.16	2.07	2.4	87.34	24.17	22.56	1	4.9	1

## Sheet: Sheet2
5.03	5.1
4.62	5.3
3.06	6.1
4.95	4.6
6.02	5.3
4.79	5.5
4.76	5.2
5.28	4.8
4.54	5.6
4.21	4.5
4.54	5.3
4.95	6.5
4.95	5.7
4.95	5.1
4.54	6.5
4.62	4.7
4.79	6.3
5.53	4.9
4.87	5.8
4.95	5.3
5.03	5.9
5.03	5.2
5.44	5.3
1.28	6.4
2.32	4.7
4.27	6.3
4.13	5.4
4.62	5
3.54	5.6
3.62	5.6
5.23	5
4.95	5.1
4.23	6.3
5.03	5.1
2.62	6.6
2.9	5.3
3.12	4.9
4.54	5.3
3.7	5.3
2.29	6.6
3.62	6.2
4.46	5.9
3.85	6.3
3.06	5.2
4.19	4.9
4.34	5
2.62	6.3
2.9	6.3
3.31	5.7
4.32	5.2
2.07	6.3
0.95	6.1
2.4	4.5
2.57	5.2
2.4	5.3
0.78	4.9
2.57	5.6
4.32	5
3.54	5.7
4.79	5.1
3.72	6.1
4.54	5.2
1.6	6.4
5.03	5.1
5.03	6.2
2.32	4.9
3.54	6.4
2.54	5.5
4.27	5.8
2.79	6.5
1.45	6.9
2.16	6.2
2.85	6.5
1.28	4.8
1.93	5.1
2.4	5.5
2.62	6.8
2.57	5.3
4.13	5.1
5.44	5.2
4.62	5.3
2.51	5.8
0.89	6.2
2.4	4.9
标准 错误	95% 置信区间
	下限	上限
1.851	.	.
1.105	.	.
1.015	.	.
